# Supplementary material for: Conformational Dynamics of the Soluble and Membrane-Bound Forms of Interleukin-1 Receptor Type-1: Insights into Linker Flexibility and Domain Orientation
Source: Int J Mol Sci. 2022 Feb 26;23(5):2599. doi: 10.3390/ijms23052599 (PMC8910350; doi:10.3390/ijms23052599)
Supplement: Supplementary file 1 [file ijms-23-02599-s001.zip]

Archive with 1 entries (1 files):
- ijms-1547387-supplementary.pdf
